# Supplementary material for: Egg Protein Transferrin-Derived Peptides Irw (Lle-Arg-Trp) and Iqw (Lle-Gln-Trp) Prevent Obesity Mouse Model Induced by a High-Fat Diet via Reducing Lipid Deposition and Reprogramming Gut Microbiota
Source: Int J Mol Sci. 2022 Sep 23;23(19):11227. doi: 10.3390/ijms231911227 (PMC9569728; doi:10.3390/ijms231911227)
Supplement: Supplementary file 1 [file ijms-23-11227-s001.zip]

Archive with 1 entries (1 files):
- ijms-1909544-supplementary.pdf
